# Supplementary material for: Recyclable Magnesium-Modified Biochar Beads for Efficient Removal of Phosphate from Wastewater
Source: Nanomaterials (Basel). 2023 Mar 7;13(6):966. doi: 10.3390/nano13060966 (PMC10051089; doi:10.3390/nano13060966)
Supplement: Supplementary file 1 [file nanomaterials-13-00966-s001.zip]

Archive with 1 entries (1 files):
- nanomaterials-2238581-supplementary.pdf
